# Supplementary material for: Dam Body Condition Score Alters Offspring Circulating Cortisol and Energy Metabolites in Holstein Calves but Did Not Affect Neonatal Leptin Surge
Source: Metabolites. 2023 May 6;13(5):631. doi: 10.3390/metabo13050631 (PMC10221655; doi:10.3390/metabo13050631)
Supplement: Supplementary file 1 [file metabolites-13-00631-s001.zip]

Archive with 1 entries (1 files):
- metabolites-2344366-supplementary.pdf
